# Supplementary material for: Rapid identification of an Arabidopsis NLR gene as a candidate conferring susceptibility to Sclerotinia sclerotiorum using time‐resolved automated phenotyping
Source: Plant J. 2020 Apr 21;103(2):903–17. doi: 10.1111/tpj.14747 (PMC7497225; doi:10.1111/tpj.14747)
Supplement: Supplementary file 3 — Data S2. Fasta sequence, multisequence alignment (FASTA format), and phylogenetic tree (NEWICK format) of LAZ5 and its 42 closest homologues (.txt file). [file TPJ-103-903-s003.txt]

Rapid identification of an Arabidopsis NLR gene conferring susceptibility to Sclerotinia sclerotiorum using time-resolved automated phenotyping 

Adelin Barbacci*, Olivier Navaud, Malick Mbengue, Marielle Barascud, Laurence Godiard, Mehdi Khafif, Aline Lacaze, Sylvain Raffaele*

Supplementary File 2. Fasta sequence, multisequence alignement (FASTA format) and phylogenetic tree (NEWICK format) of LAZ5 and its 42 closest homologs.

>AL8G14630
ETPKLKWANLSYSSKLTNLLGLSNAKNLERLNLEGCTSLLKLPKEMENMESLVFLNMRGCKSLTFLHRMNLSSLTILILSDCSKLEEFEVISENLEALYLDGTAIKGLPPTVRDLKRLAILNMKGCTELESLPECLGKQKALEELILSNCSKLESVPKAVKNMKKLRILLLDGTRIKDIPKINSLERLSLSRNIAMIHLQDSLSGFSNLKCVVMKNCENLRYLPSLPRSLEYLNVYGCERLETVENPLVFRGFFNVIQLEKIRSTFLFTNCNNLFQDAKESISSYAKWKCHRLALDCYQ
>AL8G14600
SENLEALYLDGTAIKGLPPATGDLMRLAILNMKGCTELESLPKHLGNQKALEELICSGCSKLGSVPKDVENMKHLRILLLDGTRIKEIPKIYSLQHLCLSRNDAMVHLQGNLSQFYHLKWLVLKNCENLRYLPTLPPNLEFFGAHGCKRLETVANPLSLSMMSEQIRSSFLFVNCNNLEQDAKESISSYAKWKCNRLALEFYD
>AL7G14890
DTPKLKWVDLSHSSKLCNLTGLLNAKSLQRLNLEGCTSLEELPSEMKSLENLVFLNMRGCTSLRVLPHMNLISMKTLILTNCSSLEEFQVISDNIETLYLDGTAIVQLPPNMVKLQRLIVLNLKDCKMLRAVPQCLGRLKALQELVLSGCSTLKTFPVPIENMKCLQILLLDGTEIKEIPKILQYNSSKVEDLRELRRGVKGLSSLRRLCLSRNGMISNLQIDISQLYHLKWLDLKYCKNLTSISLLPPNLEILDAHGCEKLKTVASPMALPKLMEQVRSKFIFTNCNKLEQVAKNSITLYAQRKCQLDALRCYK
>AL6G28980
DASKLKWIDFNHSRKLYTLSGLAEARNLQELNLEGCIALATLPQDMENMKCLVFLNLRGCTSLKYLPEINLISLETLILSDCSKFKVFKVISEKLEAIYLDGTAIKELPSDIRNLQRLVLLNMKGCKKLKTLPDSLGELKALQELILSGCSKLQSFPEVAKNMNRLEILLLDETAIKEMPNIFSLRYLCLSRNEKICRLPENISQFSRLKWLDMKYCKSLTYLPKLPPNLQCLDAHGCSSLKSIVQPLAHVMATEHIHSTFIFTKCDKLEQAAKEEISSYSQRKCQIL
>AT5G17880
DAPKLKWVNLNHSKKLNTLAGLGKAQNLQELNLEGCTALKEMHVDMENMKFLVFLNLRGCTSLKSLPEIQLISLKTLILSGCSKFKTFQVISDKLEALYLDGTAIKELPCDIGRLQRLVMLNMKGCKKLKRLPDSLGQLKALEELILSGCSKLNEFPETWGNMSRLEILLLDETAIKDMPKILSVRRLCLNKNEKISRLPDLLNKFSQLQWLHLKYCKNLTHVPQLPPNLQYLNVHGCSSLKTVAKPLVCSIPMKHVNSSFIFTNCNELEQAAKEEIVVYAERKCHLLA
>Brara.C00786
DASKLKWIDFNHSRKLSTLSGLAEARNLQDLNLEGCTALDMLPQDMENMKHLVFLNLRGCTSLKCLPDINLMSLQILILTNCSKFKVFRVVSEKLEAIYLDGAAIKELPSDIGKLQRLALFNMKGCKKLKTLPDSIGELKALQELILSDCSKLKSFPKVGANMERLEILLLDGTAIKELPNIFSLRRICLSKNEKICRLPENISQFSRLKWLDMKYCNSVTHIPKLPPNLQCLDAHGCNSLRTIAQPLAHAMATESIHSTFIFTNCNGLEQPAKEEIASFAQRKCQLL
>Carubv10004072m
DTPKLKWVDLSHSRKLCNLSGLLNAESLQRLNLEGCTGLEELPREMKGMKSLIFLNMRGCTSLRVLPHMNLISMKTLILTNCSSLQRFHVISDNLENLHLDGTAIGQLPTDMVKLQKLIVLNVKDCKMLGAVPECLGKLKALQELVLSGCSKLKTFAVPIEDMKRLQILLLDGTAVKEMPKILRFNSSKVEDLRKLRRGMNDLSPLRRLCLSKNDMISTLQVDISQLDHLKWLDLKYCKNLTSIPLLPPNLEILDAHGCDKLKTVASPLALLKLMEKVHSKFIFTNCNNLEQVAKNSITSYAQRKSQQEARRCYE
>Carubv10004064m
DTPKLKWVDLSHSRKLCNLSGLLNAESLQRLNLEGCTGLEELPREMKGMKSLIFLNMRGCTSLRVLPHMNLISMKTLILTNCSSLQRFHVISDNLENLHLDGTAIGQLPTDMVKLQKLIVLNVKDCKMLGAVPECLGKLKALQELVLSGCSKLKTFAVPIEDMKRLQILLLDGTAVKEMPKILRFNSSKVEDLRKLRRGMNDLSPLRRLCLSKNDMISTLQVDISQLDHLKWLDLKYCKNLTSIPLLPPNLEILDAHGCDKLKTVASPLALLKLMEKVHSKFIFTNCNNLEQVAKNSITSYAQRKSQQEARRCYE
>AT4G36150
DTQKLKWVDLSHSRKLCNLSGLLNAESLQRLNLEGCTSLEELPREMKRMKSLIFLNMRGCTSLRVLPRMNLISLKTLILTNCSSIQKFQVISDNLETLHLDGTAIGKLPTDMVKLQKLIVLNLKDCKMLGAVPEFLGKLKALQELVLSGCSKLKTFSVPIETMKCLQILLLDGTALKEMPKLLRFNSSRVEDLPELRRGINGLSSLRRLCLSRNNMISNLQIDINQLYHLKWLDLKYCKNLTSIPLLPPNLEILDAHGCEKLKTVASPMALLKLMEQVQSKFIFTNCNNLEQVAKNSITSYAQRKSQLDARRCYK
>Brara.A00236
TPKLKWVDLSHSSKLSKLSGLQNAESLQRLSLEGCKSLQELPREMNHMKSLVFLNMRGCTSLRFLPHMNLISMKTLILTNCSSLQEFRVISDNLETLKLDGTAISQLPANMVKLQRLMVLNLKDCIMLEAVPESLGKLKKLQELVLSGCSKLKTFPIPIENMKRLQILLLDTTAITDMPKILQFNSQIKCGMNGLSSLRHLCLSRNNMITNLQVNISQLHHLRLLDVKYCKNLTSIPLLPPNLEVLDAHGCEKLKTVATPLALLKLMEQVHSKFIFTNCNNLEQVAKNSITVYAQRKSQQDAVRCYK
>Bostr.7867s1479
DTPKLKWVDLSHSSKLCNLSGLLNAESLQRLNLEGCTSLEELPCEMKRMKSLIFLNMRGCTSLRVLPHMNLISLKTLILTNCSSIQKFQVISDNLETLHLDGTVISQLPTDMVKLQKLIVLNLKDCKMLGAVPECLGKLNALQELVLSGCSKLKTFAIPIETMKCLQILLLDGTAIKEMPKILRINSSNVEDLRELRRGMNGLSSLRRLCLSRNDMISNLQIDISKLYHLKWFDLKFCKNLISIPLLPPNLEVLDAHGCDKLKTVASPMALLKLMEQVQSKFIFTNCKNLEQVAKNSITSYAQRKSQLYARRCYK
>Araha.37142s0001
DAPKLRWVDLNHSSKLDNLSGLSQAPNLERLNLEGCTALKTLLLGPENMASLVFLNLKGCTGLESLPKINLISLKTLILSDCSNLEKFWVISETLYALYLDGTSIRKLPKDMVKLTSLVKLNMKDCKRLVKLPEGFDKLKVLQELVCSGCIKLSSLPDVMKNMKCLQILQLDGTAITKIPQISSLERLCLSRNEEISCLSNDIRLLSQLKCLDLKYCNKLVSIPELPPNLQCLDANGCESLKTVANPLATHLPTEQIHSTFIFTNCDKLDRTAKEVITTYAQRKCQMLS
>Brara.K01768
NAPKLMWVDLNHSSKLDNLSGLSQAQNLERLNLEGCTALKTLPMDMQNMESLVFLNLKGCTALESLPDIDLKSLKTLILSNCSSLKNFSVISKTLYALYLDGSAIERLPEDMVKLARLVILSMKDCKELVKLPEGFDKMKDLQELVCSGCSKLTSLPDEMNNIKCLQILMLGGTAIEKIPMITSLQRLCLSGNDNINYLPDNISLLSQLKWLDLRYCKNLVSVPELPPNLECLDAHGCKSLKTVANPLTTHPPSEQIHSTFIFTNCNKLDRAAKEGIAAYAQRKCQLLS
>Brara.H01668
DTPKLKWVDLSHSSKLCNLTGLLNAESLQRLNLEGCTSLEELPREMERMKCLVFLNMRGCTSLRVLPHMNLISMKTLILTNCSSLQTFRVVSDNLETLHLDGSAIGQLPTNMWKLQRLIVLNLKDCKMLVELPECLGKLKALQELVLSGCSKLKTFPIRIENMKSLQILLLDGTSITDMPKILQLNSSKVEDWPELRRGMNGISSLQRLCLSGNDIITNLRIDISLLCHLKLLDLKFCKNLTSIPLLPPNLEILDAHGCGKLKTVATPMAILKHMEKVHSKFIFTNCNSLEQAAKNSITTYAQKKSQLDALRCYK
>Cagra.3262s0001
DAPKLKWVDLNHSSKLNSLSGLSKAQNLQRLNLEGCTALKTLDPDMQNMESLVFLNLKGCTALESFPDITLVSLKTLILSNCSNLESFLVNSEILEVLYLDGTAITEVPTTMVKLVKLNMQDCKMLKRLPEEFDKLKLLQELVCSGCSKLSSLPDVMKNMKCLQILLLDGTAITKIPHISSLERLCLSGNDHISLSDDMSQLSQLKWLDLRYCKNLLYIPKLPPNLQCLDAHGCGSLKRVANPVATHLPMEQIHSSLIFTNCDKLGQTAKTEITTYAQRKCIMLS
>Bostr.30275s0434
DAPKLKWVDLNHSSKLKTLSGISKAQNLQRLNLEGCTALETLDLDMQNMESLVFLNLKGCTTLESFPDIKLVSLKTLVLSNCSNLESFLVISELLEVLYLDGTAITELPTTMVKLVKLNMRDCKMLKKLPEEFDKLKVLQELVCSGCSKLSSLPDVMKNMKCLQILLLDGTAITEIPHISSLERLCLSGIDILSLSDDMSQLSQLKWLDLKYCKNLSSIPELPPNLQCLDAHGCESLKTVANPVVTHLPMEQIHSTFIFTNCNKLGRTAKKEITTYAQRKCQMLS
>Thhalv10010076m
DTSKLKWVNLNYSSNLRVLSGLSKAQNLQRLNLEGCIAMETLPHDMEYMRSLLFLNLKGCISLNCLPEINLVSLETLILSNCSGLKEFRVISKNLEALYLDGTSIKELPLNINILQRLALLNMKGCTKLKEFPDCLDDLKALKELILSDCSKFQSISATGEGIKVLEILRLDATAITEIPKISSLQCLCLNKNDQISSLPENISQFSQLKWLDLKYCKSLSSIPKLPPNLQHLDAHGCCSLKTVSNPLACLMTTQQIYSTFNFTNCNKLERSAKKDISSFAQRKCQLLS
>Carubv10025731m
DTPRLKWVDLRHSSKLFELSALSKAENLRRLNLEGCTSLDELPLEIQNMKSLVFLNLRGCIRLCHLPKMNLISLKTLILSDCSNLKEFQLISESVEFLHLDGTAIEGLPPAIQNLRRLVMLNLKNCTMLECLPNCLGKLKFLDELVLSGCSRLKSLPDVRHSLKHLQILLLDGTRANEMPSVSCFTGFEGPASADISLQPFGLYSTMREYACGVNGLSALRHLCLSGNDFVTLQPDIGKLYNLNWLDVKQCKKLTFVPTLPPRLQYFNAHGCDLLERVANPLALPVLSGENHATFNFSNCYTLDQDAKDSIISYTRWR
>Carubv10022536m
DTPRLKWVDLSYSSELLDLSALSKAENLQRLNLEGCMSLDELPVEFENMKSLVFLNLRGCTSLWSLPEMNLISLKTLILSNCSNLEEFQLISESVEFLHLDGTAIKGLPQAIQKLQRLVVLNLKNCKRLASLPNCLSNLEVLDKLILSGCSRLKDLPDVMNSLKHLKTLLFDGTGAKEMPSISCFTESEGPASADMFLQPLGSMREWPFAVNGVSSLRRLCLSGNDFVSLQPDIGKLYHLKWLNVKHCKKLRSVPMLPPRLQYFDAHGCDSLERVANPVAISVLSDQMIHATFSFSNCNKLDQDAKDSIISYTRWRSQ
>Thhalv10012555m
DASKLKWVSLNHSKKLSTLSGLGKAQNIQELNLESCTALKMLHVDIENMKCLVFLNLRGCTSLESLPKIKVNSLKTLILSDCSNFKTFQVISEQLEALYLDGTAVKELPCDIRILQRLVLLNMKGCKKLKRLPDCFGELKALEELILSGCSKLKEFPESGGIMSSLEILLLDETAIEEIPRIFSVRRLCLSRNEKITRLPILINQFSRLQWLDMKYCKNLTHVPELPPKLQCLDVRGCSSLKTISKPLVCSVPTEQIHSKFIFTDCNELEQAAKEEILVYAKQKCHLLS
>Thhalv10012486m
DASKLKWVSLNHSKKLSTLSGLGKAQNIQELNLESCTALKMLHVDIENMKCLVFLNLRGCTSLESLPKIKVNSLKTLILSDCSNFKTFQVISEQLEALYLDGTAVKELPCDIRILQRLVLLNMKGCKKLKRLPDCFGELKALEELILSGCSKLKEFPESGGIMSSLEILLLDETAIEEIPRIFSVRRLCLSRNEKITRLPILINQFSRLQWLDMKYCKNLTHVPELPPKLQCLDVRGCSSLKTISKPLVCSVPTEQIHSKFIFTDCNELEQAAKEEILVYAKQKCHLLS
>Araha.1947s0006
DTPRLKWVDLSYSSKLLDLSALLKADNLQRLNLEGCTSLDALPVEIQNMKSLVFLNLRGCTLLCSLPEMNLISLKTLILSDCSNLKEFQLVSETVEFLHLDGTSIKGLPPSIQNLRSLVVLNLKNCKMLECVPKCLGELKALDELILSGCSRLKNLSDVRESMKHLQSLLLDGTGAKEMPSVSCFTGSVGPVSADMFLLPIRSYNSMREWLCGVNGVSLLRRLCLSGNNFVILQPDIGKLYNLKWLDVKNCKKLRSVPMLPPRLQYFDAHGCDALETVANPLAFPVSSEQIHAIFNFSNCNKLDQDAKDSIISYTRWK
>Bostr.8819s0039
DTPRLKWVDLRHSVKLLDLSALSKAENLQRLNLEGCTSLDELPLEIQNMKSLVFLNLRGCIRLCYLPKMNLISLKTLILSDCSSLKEFQLISESVEFLHLDGTAIEGLPAAIQNLRRLVVLNLKNCKMLECLPNCLGKLKFLDELVLSGCSRLKSLPVVRHSLKHLQILLLDGTRANEMPSISCFTGSEGPASADISLQPSGSYSTVREYACGVNGVSSLRRLCLSGNDFVTLQPDIGKLYNLNWLDVKQCKKLIFVPTLPPRLQYFNAHGCDSLERVANPLALPVLSEQNHASFNFSNCNKLDQDAKDSIISYTRWR
>Carubv10007584m
DAPKLKWVDLNHSSKLNSLSGLSKAQNLQRLNLEGCTALKTLDPDMQNMESLVFLNLKGCTALESFPDITLVSLKTLILSNCSNLESFLVNSEILEVLYLDGTAITEVPTTMVKLVKLNMQDCKMLKRLPEEFDKLKVLQELVCSGCSKLSSLPDVMENMKCLQILLLDGTAITKIPHISSLERLCLSGNDHISLSDDMSQLSQLKWLDLRYCKNLLYIPKLPPNLQCLDAHGCGSLKRVANPVATHLPMEQIHSSFIFTNCDKLGRTAKTEITTYAQRKC
>Araha.1947s0003
DTPCLRWVDLNHSSKLCSLSGLSKAEKLERLNLEGCTTLKALPHDMKKMKVLAFLNLKRCTSLESLPEMNLISLKTLTLSGCSTFKEFPLISENLETLYIDGTAISQLPANMEKLQRLVVLNMKDCKMLEEIPSRVGELKALQELILSDCLNLKIFPEINMSSLNILLLDGTAIEVMPQLHSLQYLCLSRNAKISCLPDGISRLSQLKWLDLKYCTSLTSVPEFPPNLQCLDAHGCSSLKTVSKPLARIMPTEQNHSTFIFTNCENLEQAAKEEITSYAQRKCQLLS
>AT5G45230
APNLKWVDLSHSSNLNSLMGLSEAPNLLRLNLEGCTSLKELPDEMKDMTNLVFLNLRGCTSLLSLPKITTNSLKTLILSGCSSFQTFEVISEHLESLYLNGTEINGLPPAIGNLHRLIFLNLKDCKNLATLPDCLGELKSLQELKLSRCSKLKIFPDVTAKMESLLVLLLDGTSIAELPCSIFHLSSLRRLCLSRNDNIRTLRFDMGHMFHLKWLELKYCKNLTSLPILPPNLQCLNAHGCTSLRTVASPQTLPTPTEQIHSTFIFTNCHELEQVSKNAIISYVQKKSKLMSADRY
>Brara.I03490
DTSKLKWVNLNHSSNLRVLSGLSKAQNLQRLNLEGCTKMETLPHDMQHMRSLLVLNLNGCTSLNSLPEISLVSLETLILSNCSNLKEFRVISQNLEALYLDGTSVKKLPLDIKILKRLALLNMKGCTKLKEFPDCLDDLKALKELILSDCSKLQQFPANGESIKVLETLRLDATGLTEIPKISSLQCLCLSKNDQIISLPDNISQLYQLKWLDLKYCKSLTSIPKLPPNLQHFDAHGCCSLKTVSNPLACLTTTQQICSTFIFTSCNKLEMSAKKDISSFAQRKCQLLS
>Thhalv10000750m
DTSSLKWVDLNHSSKLFSLSGLSKAENLQRLNLEGCTTLKTLPCGMKNMERLAFLNLKGCTSFESLPEMNLISLKTLTLSGCSKFKEFPLISENIEALYLDGTAISQLPTNMGSLQRLVVLNMKNCRMLEKIPDRVGELKALQELIFSDCLNLKDFPEIINMNSLNILLLDGTAIAVMPQIPSLQYLCLSRNDKISCLPAGIRQLSLLKWLDLKYCKSLTSVPEFPPNLQCLDAHGCSLLKTVSKPLARIMPTEQNHSSFIFTNCENLEQDAKEEIASYAQRKCQLLS
>Brara.B02822
APKLKWVDLSHSSELTSISSLSDVPNLLRLNLEGCTSLKELPEEMKKMKKLVFLNLRGCTSLLSLPKITLDSLKTLILSGCSKLRTFELISENLETLYLNGTAIDELPPAIGNFHRLNFLNLKDCINLATLPDCLGKLKSLEELKLSRCSKLEVFPDVKEIMESLRVLMLDGTSITEMPSSVIYLSSLRRLCLSRNDKISSLKFDMGHMLHLKWLELKYCTNLTSLPRLPPNLQCLNAHGCTSLRTVASPPDLRLSTEQIHSTFIFTNCHEMEQGSKNDIISYIQKKSELMSDDRY
>AL4G14820
DTPRLKWVDLSHSSELLDLSALSKAENLQRLNLEGCTSLDEFPLEIQNMKSLVFLNLRGCIRLCSLPEVNLISLKTLILSDCSNLEEFQLISESVEFLHLDGTAIKGLPQAIQKLQRLVVLNLKNCKMLACLPNCLGNLKALDKLILSGCSRLKNLPDVRNSLKHLHTLLFDGTGAKEMPSISCFTGSEGPASADMFLQTLGSMTEWPCAVNRVSSLRHLCLSGNDFVSLQPDIGKLYNLKWLDVKHCTKLRSVPMLPPKLQYFDAHGCDSLKRVADPIAFSVLSDQIHATFSFTNCNKLDQDAKDSIISYT
>Araha.9424s0006
DTPRLKWVDLSHSSELLDLSALSKAENLQRLNLEGCTSLDEFPLEIQNMKSLVFLNLRGCIRLCSLPEVNLISLKTLILSDCSNLEEFQLISESVEFLHLDGTAIKGLPQAIQKLQRLVVLNLKNCKMLACLPNCLGNLKALDKLILSGCSRLKNLPDVRNSLKHLHTLLFDGTGAKEMPSISCFTGSEGPASADMFLQPLGSMTEWPCAVNRVSSLRRLCLSGNDFVSLQPDIGKLYNLKWLDVKHCTKLRSVPMLPPKLQYFDAHGCDSLKRVADPIAFSVLSDQIHATFSFTNCNKLDQDAKDSIISYT
>Thhalv10000747m
APNLKWVDLSHSSNLSSILGLSDAPNLLRLNLEGCKSLKGLPEEMQKMKNLVFLNLRGCTSLLSLPKITMDSLKTLILSDCSKFHTFEVISGSLETLYLNGTAIDGLPPAIGNLHGLIFLNLKDCKYLATLPDFIWKLRSLQELKLSRCSRLNSFSIDKENMVKLRVLLLDETSIAEIPANITYLSSLRRLCLSRNDTICSIQFDMDELLHLKWLELKCCKNLTSLSRLPPKLQCLNAHDCTSLRTLESPVTLLMPTEQIHSTFIFTNCHELEQTSKNAIISYFQKKSKLMSDDRY
>Bostr.8819s0034
DTPRLKWVDLRHSSKLLDLLALSKAENLPRLNLEGCTSLDELPLEIQNMKSLVFLNLRGCIRLCYLPKMNLISLKTLILSECSSLKEFQINSKSVEFLHLDSTAIEGLPPAIQNLRRLVVLNLKNCKMLECLPNCLGKLKFLDELVLSGCSWLKSLPDVRHSLKHLQILLLDGTRANEMPSISCFTGSEGPASADISLQPFGSYSTVREYACGVKGVSSLLGNDFVTLQPDIGKLYNLNWLDVHQCKKLIFVPTLPPRLQYFNAHGCDSLERVANPLALPVLSEQNHASFNFSNCNKLDQDAKDSIISYTRWR
>Thhalv10000021m
ETPRLKWVDLSHSSELLDLSALSMAENLQRLNLEGCTSLDELPVEIQNMKSLVFLNLRGCIRLWSLKMNLISLKTLILSDCSNLKDFQLISESVEFLHLDGTAIKGLPLAIQNLRRLVMLNLKNCKMLESLPDCLGDLKSLDKLILSGCSRLKNLPDVRNSLKHLQILLLDGTGVKEMPSMSCFTGSESPASEDTFLQPLGSHCSAREWPCGVREVSSLRRLCLSGNDFVTLHPDIGKLYNLKWLDVKYCQRLISVPMLPPRLQYFDAHGCDSLETVANPVALSVLSDPIHATFNFSNCNKLDQDAKDNIISYTRWRSQSV
>AL8G13830
APNLKWVDLSHSSNLNSLMGLLKAPNLLRLNLEGCTSLKELPDEMKEMTNLVFLNLRGCTSLLSLPKITMDSLKTLILSGCSKLQTFDVISEHLESLYLNGTSINGLPPAIGNLHRLILLNLKDCKNLATLPDCLWELKSLQELKLSRCSELKMFPDVKKKVESLRVLLLDGTSIAEMPGNIFDFSLLRRLCLSRNDNIRTLRFDMGQMFHLKWLELKWCKNLTSLPILPPNLQCLNAHGCTSLRTVASPQTLPTPTEQIHSTFIFTNCHELEQVSKNAIISYVQKKSKLMSADRY
>Bostr.8819s0019
DTPKLKWVDLSHSTMLSSLSGLSQAPNLLRLNLEGCSRLKELPEEMKEMNNLVFLNLRGCSSLLSLPKITIDSLKTLILSGCSNLRTFEVISVHLETLYLDSTAIDKLPPAIGNLHRLILLNLKDCKNLETLPDCLGNMKSLQELKLSHCSKLKIFPDVKEIKENLRVLLLDGTSITEMPSNIIDLFFLQRLCLSRNDNICSLQFDMGQMVHLKWLELKHCKNLTSLARLPPNLQCLNAHGCTSLRTVASPLALPMPTEQIHSTFIFSNCQELEQVSKTAILSYIQRKSKLMSDDRY
>Bol018675
FTWIDLSHSIKLSKLSGLRNAENLQRLSLEGCTSLQELPQEMKRMKRLAFLNMRGCTSLRFLPHMNLISLKTLTLTNCSSLEKFRVISDYLETLYLDGTAITQLPANMVKLQRLIVLNLKDCKMLADVPECLGKLKALQKLVLSGCSKLKTFPISIENMKCLQILLLDRTAITDMPNILHSSYSSKMEDLRELRVGMNGLSSSLRRLCLSRNDTISSLQIGFGQLYNLKWLDLEYCKNLTSIALLPPNLEMLEAHGCSKLKTVATPMSLLKLMEQVHSKFIFTNCNNLEQVAKDSITSYAQRKIQLDARCYK
>Brara.B02893
ETPRLKWVDLSYSSKLFNMSALSKAKNLERLNLEGCTNLDELPGEMQNMKSLVYLNMRGCILLSSLPNINLISLKTLILSDCSNFKEFQVISQSLVVLHLDGTAIKGLPQAIQQLERLVLLNLRNCKMLECIPNCLGKLKVLEELILSGCSRLKNLLDVRHNMKHVQILLLDEIGVDEMPKISCFTGSEGQDSVDIVLPPFGSYPSEWPRGFDGVSSLRRLCLSGNDFVSLQSDIGKLYNLTWLDVKQCKKLKCVPMLPPRLEYFDAHGCDLLEKVANPLALLVVEHAHAIFNFSNCNNLDQEAQDSIISYTR
>Bostr.8819s0026
DTPRLKWVDLSHSSNLLDLSALSRAENLQRLNLEGCTILDKLPMEIQYMKSLVFLNLKGCTHLSYLPEMNLVSLKTLILSDCSNLEKFQLISESLEVLHLDGTAIRGLPLAIKKLQRLVLLNLKNCEMLECLPKCLGELKALEELILSGCSRLKNLSEIKENMKHLQSLLIDRIGAKEMPHISCATISEGQASTDMVVHSFGLREWPRGVNGVCSLRRLCLSGNDFVSLQTNIDKLYNLNWLDVRQCKLLTSIQMLPPRLQYFDAHGCDSLERVANPLALPVLSDKIHATFNFSNCNKLDQDAKDSIMSYTRRK
>AT5G45250
DTPCLRWVDLNHSSKLCSLSGLSKAEKLQRLNLEGCTTLKAFPHDMKKMKMLAFLNLKGCTSLESLPEMNLISLKTLTLSGCSTFKEFPLISDNIETLYLDGTAISQLPMNMEKLQRLVVLNMKDCKMLEEIPGRVGELKALQELILSDCLNLKIFPEIDISFLNILLLDGTAIEVMPQLPSVQYLCLSRNAKISCLPVGISQLSQLKWLDLKYCTSLTSVPEFPPNLQCLDAHGCSSLKTVSKPLARIMPTEQNHSTFIFTNCENLEQAAKEEITSYAQRKCQLLS
>AT4G19530
DAPKLRWVDLNHSSKLENLSGLSQALNLERLNLEGCTALKTLLLGPENMASLVFLNLKGCTGLESLPKINLRSLKTLILSNCSNLEEFWVISETLYTLYLDGTAIKTLPQDMVKLTSLVKLYMKDCEMLVKLPEEFDKLKVLQELVCSGCKRLSSLPDVMKNMQCLQILLLDGTAITKIPHISSLERLCLSRNEKISCLSNDIRLLSQLKWLDLKYCTKLVSIPELPTNLQCLDANGCESLTTVANPLATHLPTEQIHSTFIFTNCDKLDRTAKEGFVPEALFSTCFPGCEVPSWFCH
>Carubv10002826m
PKLKWVDLSYSSKLSSLLGLSDAPYLLRLNLEGCTSLKELPVEMQNMKNLVFLNLRGCTSLLSLPSIKIHSLKVLILSGCSNFRKFWVISENLETLYLNGTAIDELPPAIGNLHSLILLNLKDCKKLATLPDCLGRLKSLQELKLSRCSELKIFPEVEEMMKSFRVLLLDGTSITKIPDSVNNFAFLRRLCLSRNDAICSIQIDMSQLFHLKWVEVKYCKNLKSLTRLPPNLHCLNAYGCTSLRTVATPLALLMPTDQIHSTLIFTNCHELEQASIDSIISYVQNKSKLMSIDRY
>Tsu_7373
TPILKWANLSYSSKLTNLLGLSNAKNLERLNLEGCTSLLKLPQEMENMKSLVFLNMRRCTSLTCLQSIKVSSLKILILSDCSKLEEFEVISENLEELYLDGTAIKGLPPAAGDLTRLVVLNMEGCTELESLPKSLGKQKALQELVLSGCSKLESVPTDVKDMKHLRLLLLDGTRIRKIPKINSLKCLCLSRNIAMVNYKIIRFPNEMSCHEELRESQISSFASKMS
>Edi0_7111
PLTLKWANLSYSSKLTNLLGLSNAKNLERLNLEGCTSLLKLPQEMENMESLVFLNMRRCTSLLILSDCSKLRIIFRWNCNIGNQKALKNSYSLAVQSSRVFQRT
>Rub_7323
LTNLLGLSNAKNLERLNLEGRTSLLKLPQEMENMESLVFLNMRRCTSLTFFQSVRLSSLKILILSDCS
>AT5G44870.1_LAZ5
DTPILKWANLSYSSKLTNLLGLSNAKNLERLNLEGCTSLLKLPQEMENMKSLVFLNMRRCTSLTCLQSIKVSSLKILILSDCSKLEEFEVISENLEELYLDGTAIKGLPPAAGDLTRLVVLNMEGCTELESLPKRLGKQKALQELVLSGCSKLESVPTDVKDMKHLRLLLLDGTRIRKIPKIKSLKCLCLSRNIAMVNLQDNLKDFSNLKCLVMKNCENLRYLPSLPKCLEYLNVYGCERLESVENPLVADRLTLFLDRSEELRSTFLFTNCHNLFQDAKDSISTYAKWKCHRLAVECYE
>Thecc1EG027131t1 
LSGCSKLEHLADFTMTKNLKSLNLEGCTSLVDVHPSIAFLPKLKLLNLRICTSLKSLPTSIGMKSLETLILSSCSYLRRFPEIAEEMECLLELFLDGTGIEVLPSSLGHLSSLVLLDLKDCKNLVSLRNNINGLKCLKVLNLSGCSKLESLPDFTMIKNLKNLNLEGCTSLVDVHPSIAFLPKLKLLNLRDCKCIWSLPAKIGMESLETLILSGCTNLQRFPEITKKMELLQELYLDGTSIEELPS

CLUSTAL O(1.2.4) multiple sequence alignment


Thecc1EG027131t1      ---------LSGCSKLEHLADFTMTKNLKSLNLEGCTSLVDVHPSIAFLPKLKLLNLRIC	51
AL8G14600             ------------------------------------------------------------	0
Edi0_7111             -PLTLKWANLSYSSKLTNLLGLSNAKNLERLNLEGCTSLLKLPQEMENMESLVFLNMRRC	59
AL8G14630             ETPKLKWANLSYSSKLTNLLGLSNAKNLERLNLEGCTSLLKLPKEMENMESLVFLNMRGC	60
AT5G44870.1_LAZ5      DTPILKWANLSYSSKLTNLLGLSNAKNLERLNLEGCTSLLKLPQEMENMKSLVFLNMRRC	60
Tsu_7373              -TPILKWANLSYSSKLTNLLGLSNAKNLERLNLEGCTSLLKLPQEMENMKSLVFLNMRRC	59
Rub_7323              ---------------LTNLLGLSNAKNLERLNLEGRTSLLKLPQEMENMESLVFLNMRRC	45
Brara.B02893          ETPRLKWVDLSYSSKLFNMSALSKAKNLERLNLEGCTNLDELPGEMQNMKSLVYLNMRGC	60
Bostr.8819s0026       DTPRLKWVDLSHSSNLLDLSALSRAENLQRLNLEGCTILDKLPMEIQYMKSLVFLNLKGC	60
Thhalv10000021m       ETPRLKWVDLSHSSELLDLSALSMAENLQRLNLEGCTSLDELPVEIQNMKSLVFLNLRGC	60
Carubv10022536m       DTPRLKWVDLSYSSELLDLSALSKAENLQRLNLEGCMSLDELPVEFENMKSLVFLNLRGC	60
AL4G14820             DTPRLKWVDLSHSSELLDLSALSKAENLQRLNLEGCTSLDEFPLEIQNMKSLVFLNLRGC	60
Araha.9424s0006       DTPRLKWVDLSHSSELLDLSALSKAENLQRLNLEGCTSLDEFPLEIQNMKSLVFLNLRGC	60
Araha.1947s0006       DTPRLKWVDLSYSSKLLDLSALLKADNLQRLNLEGCTSLDALPVEIQNMKSLVFLNLRGC	60
Carubv10025731m       DTPRLKWVDLRHSSKLFELSALSKAENLRRLNLEGCTSLDELPLEIQNMKSLVFLNLRGC	60
Bostr.8819s0039       DTPRLKWVDLRHSVKLLDLSALSKAENLQRLNLEGCTSLDELPLEIQNMKSLVFLNLRGC	60
Bostr.8819s0034       DTPRLKWVDLRHSSKLLDLLALSKAENLPRLNLEGCTSLDELPLEIQNMKSLVFLNLRGC	60
Carubv10002826m       --PKLKWVDLSYSSKLSSLLGLSDAPYLLRLNLEGCTSLKELPVEMQNMKNLVFLNLRGC	58
Thhalv10000747m       -APNLKWVDLSHSSNLSSILGLSDAPNLLRLNLEGCKSLKGLPEEMQKMKNLVFLNLRGC	59
Bostr.8819s0019       DTPKLKWVDLSHSTMLSSLSGLSQAPNLLRLNLEGCSRLKELPEEMKEMNNLVFLNLRGC	60
Brara.B02822          -APKLKWVDLSHSSELTSISSLSDVPNLLRLNLEGCTSLKELPEEMKKMKKLVFLNLRGC	59
AT5G45230             -APNLKWVDLSHSSNLNSLMGLSEAPNLLRLNLEGCTSLKELPDEMKDMTNLVFLNLRGC	59
AL8G13830             -APNLKWVDLSHSSNLNSLMGLLKAPNLLRLNLEGCTSLKELPDEMKEMTNLVFLNLRGC	59
Bol018675             ----FTWIDLSHSIKLSKLSGLRNAENLQRLSLEGCTSLQELPQEMKRMKRLAFLNMRGC	56
Brara.A00236          -TPKLKWVDLSHSSKLSKLSGLQNAESLQRLSLEGCKSLQELPREMNHMKSLVFLNMRGC	59
Brara.H01668          DTPKLKWVDLSHSSKLCNLTGLLNAESLQRLNLEGCTSLEELPREMERMKCLVFLNMRGC	60
AL7G14890             DTPKLKWVDLSHSSKLCNLTGLLNAKSLQRLNLEGCTSLEELPSEMKSLENLVFLNMRGC	60
Carubv10004072m       DTPKLKWVDLSHSRKLCNLSGLLNAESLQRLNLEGCTGLEELPREMKGMKSLIFLNMRGC	60
Carubv10004064m       DTPKLKWVDLSHSRKLCNLSGLLNAESLQRLNLEGCTGLEELPREMKGMKSLIFLNMRGC	60
AT4G36150             DTQKLKWVDLSHSRKLCNLSGLLNAESLQRLNLEGCTSLEELPREMKRMKSLIFLNMRGC	60
Bostr.7867s1479       DTPKLKWVDLSHSSKLCNLSGLLNAESLQRLNLEGCTSLEELPCEMKRMKSLIFLNMRGC	60
Bostr.30275s0434      DAPKLKWVDLNHSSKLKTLSGISKAQNLQRLNLEGCTALETLDLDMQNMESLVFLNLKGC	60
Cagra.3262s0001       DAPKLKWVDLNHSSKLNSLSGLSKAQNLQRLNLEGCTALKTLDPDMQNMESLVFLNLKGC	60
Carubv10007584m       DAPKLKWVDLNHSSKLNSLSGLSKAQNLQRLNLEGCTALKTLDPDMQNMESLVFLNLKGC	60
Brara.K01768          NAPKLMWVDLNHSSKLDNLSGLSQAQNLERLNLEGCTALKTLPMDMQNMESLVFLNLKGC	60
Araha.37142s0001      DAPKLRWVDLNHSSKLDNLSGLSQAPNLERLNLEGCTALKTLLLGPENMASLVFLNLKGC	60
AT4G19530             DAPKLRWVDLNHSSKLENLSGLSQALNLERLNLEGCTALKTLLLGPENMASLVFLNLKGC	60
Araha.1947s0003       DTPCLRWVDLNHSSKLCSLSGLSKAEKLERLNLEGCTTLKALPHDMKKMKVLAFLNLKRC	60
AT5G45250             DTPCLRWVDLNHSSKLCSLSGLSKAEKLQRLNLEGCTTLKAFPHDMKKMKMLAFLNLKGC	60
Thhalv10000750m       DTSSLKWVDLNHSSKLFSLSGLSKAENLQRLNLEGCTTLKTLPCGMKNMERLAFLNLKGC	60
Thhalv10010076m       DTSKLKWVNLNYSSNLRVLSGLSKAQNLQRLNLEGCIAMETLPHDMEYMRSLLFLNLKGC	60
Brara.I03490          DTSKLKWVNLNHSSNLRVLSGLSKAQNLQRLNLEGCTKMETLPHDMQHMRSLLVLNLNGC	60
AL6G28980             DASKLKWIDFNHSRKLYTLSGLAEARNLQELNLEGCIALATLPQDMENMKCLVFLNLRGC	60
Brara.C00786          DASKLKWIDFNHSRKLSTLSGLAEARNLQDLNLEGCTALDMLPQDMENMKHLVFLNLRGC	60
AT5G17880             DAPKLKWVNLNHSKKLNTLAGLGKAQNLQELNLEGCTALKEMHVDMENMKFLVFLNLRGC	60
Thhalv10012555m       DASKLKWVSLNHSKKLSTLSGLGKAQNIQELNLESCTALKMLHVDIENMKCLVFLNLRGC	60
Thhalv10012486m       DASKLKWVSLNHSKKLSTLSGLGKAQNIQELNLESCTALKMLHVDIENMKCLVFLNLRGC	60
                                                                                  

Thecc1EG027131t1      TSLKSLPTSIGMKSLETLILSSCSYLRRFPEIAEEMECLLELFLDGTGIEVLPSSLGHLS	111
AL8G14600             --------------------------------SENLE---ALYLDGTAIKGLPPATGDLM	25
Edi0_7111             TSLL--------------ILSDCSKLRIIFRWNCNIG---NQ----KALKNSYSLAVQSS	98
AL8G14630             KSLTFLHR-MNLSSLTILILSDCSKLEEFEVISENLE---ALYLDGTAIKGLPPTVRDLK	116
AT5G44870.1_LAZ5      TSLTCLQS-IKVSSLKILILSDCSKLEEFEVISENLE---ELYLDGTAIKGLPPAAGDLT	116
Tsu_7373              TSLTCLQS-IKVSSLKILILSDCSKLEEFEVISENLE---ELYLDGTAIKGLPPAAGDLT	115
Rub_7323              TSLTFFQS-VRLSSLKILILSDCS------------------------------------	68
Brara.B02893          ILLSSLPN-INLISLKTLILSDCSNFKEFQVISQSLV---VLHLDGTAIKGLPQAIQQLE	116
Bostr.8819s0026       THLSYLPE-MNLVSLKTLILSDCSNLEKFQLISESLE---VLHLDGTAIRGLPLAIKKLQ	116
Thhalv10000021m       IRLWSL-K-MNLISLKTLILSDCSNLKDFQLISESVE---FLHLDGTAIKGLPLAIQNLR	115
Carubv10022536m       TSLWSLPE-MNLISLKTLILSNCSNLEEFQLISESVE---FLHLDGTAIKGLPQAIQKLQ	116
AL4G14820             IRLCSLPE-VNLISLKTLILSDCSNLEEFQLISESVE---FLHLDGTAIKGLPQAIQKLQ	116
Araha.9424s0006       IRLCSLPE-VNLISLKTLILSDCSNLEEFQLISESVE---FLHLDGTAIKGLPQAIQKLQ	116
Araha.1947s0006       TLLCSLPE-MNLISLKTLILSDCSNLKEFQLVSETVE---FLHLDGTSIKGLPPSIQNLR	116
Carubv10025731m       IRLCHLPK-MNLISLKTLILSDCSNLKEFQLISESVE---FLHLDGTAIEGLPPAIQNLR	116
Bostr.8819s0039       IRLCYLPK-MNLISLKTLILSDCSSLKEFQLISESVE---FLHLDGTAIEGLPAAIQNLR	116
Bostr.8819s0034       IRLCYLPK-MNLISLKTLILSECSSLKEFQINSKSVE---FLHLDSTAIEGLPPAIQNLR	116
Carubv10002826m       TSLLSLPS-IKIHSLKVLILSGCSNFRKFWVISENLE---TLYLNGTAIDELPPAIGNLH	114
Thhalv10000747m       TSLLSLPK-ITMDSLKTLILSDCSKFHTFEVISGSLE---TLYLNGTAIDGLPPAIGNLH	115
Bostr.8819s0019       SSLLSLPK-ITIDSLKTLILSGCSNLRTFEVISVHLE---TLYLDSTAIDKLPPAIGNLH	116
Brara.B02822          TSLLSLPK-ITLDSLKTLILSGCSKLRTFELISENLE---TLYLNGTAIDELPPAIGNFH	115
AT5G45230             TSLLSLPK-ITTNSLKTLILSGCSSFQTFEVISEHLE---SLYLNGTEINGLPPAIGNLH	115
AL8G13830             TSLLSLPK-ITMDSLKTLILSGCSKLQTFDVISEHLE---SLYLNGTSINGLPPAIGNLH	115
Bol018675             TSLRFLPH-MNLISLKTLTLTNCSSLEKFRVISDYLE---TLYLDGTAITQLPANMVKLQ	112
Brara.A00236          TSLRFLPH-MNLISMKTLILTNCSSLQEFRVISDNLE---TLKLDGTAISQLPANMVKLQ	115
Brara.H01668          TSLRVLPH-MNLISMKTLILTNCSSLQTFRVVSDNLE---TLHLDGSAIGQLPTNMWKLQ	116
AL7G14890             TSLRVLPH-MNLISMKTLILTNCSSLEEFQVISDNIE---TLYLDGTAIVQLPPNMVKLQ	116
Carubv10004072m       TSLRVLPH-MNLISMKTLILTNCSSLQRFHVISDNLE---NLHLDGTAIGQLPTDMVKLQ	116
Carubv10004064m       TSLRVLPH-MNLISMKTLILTNCSSLQRFHVISDNLE---NLHLDGTAIGQLPTDMVKLQ	116
AT4G36150             TSLRVLPR-MNLISLKTLILTNCSSIQKFQVISDNLE---TLHLDGTAIGKLPTDMVKLQ	116
Bostr.7867s1479       TSLRVLPH-MNLISLKTLILTNCSSIQKFQVISDNLE---TLHLDGTVISQLPTDMVKLQ	116
Bostr.30275s0434      TTLESFPD-IKLVSLKTLVLSNCSNLESFLVISELLE---VLYLDGTAITELPTTMVKL-	115
Cagra.3262s0001       TALESFPD-ITLVSLKTLILSNCSNLESFLVNSEILE---VLYLDGTAITEVPTTMVKL-	115
Carubv10007584m       TALESFPD-ITLVSLKTLILSNCSNLESFLVNSEILE---VLYLDGTAITEVPTTMVKL-	115
Brara.K01768          TALESLPD-IDLKSLKTLILSNCSSLKNFSVISKTLY---ALYLDGSAIERLPEDMVKLA	116
Araha.37142s0001      TGLESLPK-INLISLKTLILSDCSNLEKFWVISETLY---ALYLDGTSIRKLPKDMVKLT	116
AT4G19530             TGLESLPK-INLRSLKTLILSNCSNLEEFWVISETLY---TLYLDGTAIKTLPQDMVKLT	116
Araha.1947s0003       TSLESLPE-MNLISLKTLTLSGCSTFKEFPLISENLE---TLYIDGTAISQLPANMEKLQ	116
AT5G45250             TSLESLPE-MNLISLKTLTLSGCSTFKEFPLISDNIE---TLYLDGTAISQLPMNMEKLQ	116
Thhalv10000750m       TSFESLPE-MNLISLKTLTLSGCSKFKEFPLISENIE---ALYLDGTAISQLPTNMGSLQ	116
Thhalv10010076m       ISLNCLPE-INLVSLETLILSNCSGLKEFRVISKNLE---ALYLDGTSIKELPLNINILQ	116
Brara.I03490          TSLNSLPE-ISLVSLETLILSNCSNLKEFRVISQNLE---ALYLDGTSVKKLPLDIKILK	116
AL6G28980             TSLKYLPE-INLISLETLILSDCSKFKVFKVISEKLE---AIYLDGTAIKELPSDIRNLQ	116
Brara.C00786          TSLKCLPD-INLMSLQILILTNCSKFKVFRVVSEKLE---AIYLDGAAIKELPSDIGKLQ	116
AT5G17880             TSLKSLPE-IQLISLKTLILSGCSKFKTFQVISDKLE---ALYLDGTAIKELPCDIGRLQ	116
Thhalv10012555m       TSLESLPK-IKVNSLKTLILSDCSNFKTFQVISEQLE---ALYLDGTAVKELPCDIRILQ	116
Thhalv10012486m       TSLESLPK-IKVNSLKTLILSDCSNFKTFQVISEQLE---ALYLDGTAVKELPCDIRILQ	116
                                                                                  

Thecc1EG027131t1      SLVLLDLKDCKNLVSLRNNINGLKCLKVLNLSGCSKLESLPDFTM-IKNLKNLNLEGCTS	170
AL8G14600             RLAILNMKGCTELESLPKHLGNQKALEELICSGCSKLGSVPKDVENMKHLRILLLDGTRI	85
Edi0_7111             RVFQRT------------------------------------------------------	104
AL8G14630             RLAILNMKGCTELESLPECLGKQKALEELILSNCSKLESVPKAVKNMKKLRILLLDGTRI	176
AT5G44870.1_LAZ5      RLVVLNMEGCTELESLPKRLGKQKALQELVLSGCSKLESVPTDVKDMKHLRLLLLDGTRI	176
Tsu_7373              RLVVLNMEGCTELESLPKSLGKQKALQELVLSGCSKLESVPTDVKDMKHLRLLLLDGTRI	175
Rub_7323              ------------------------------------------------------------	68
Brara.B02893          RLVLLNLRNCKMLECIPNCLGKLKVLEELILSGCSRLKNLLDVRHNMKHVQILLLDEIGV	176
Bostr.8819s0026       RLVLLNLKNCEMLECLPKCLGELKALEELILSGCSRLKNLSEIKENMKHLQSLLIDRIGA	176
Thhalv10000021m       RLVMLNLKNCKMLESLPDCLGDLKSLDKLILSGCSRLKNLPDVRNSLKHLQILLLDGTGV	175
Carubv10022536m       RLVVLNLKNCKRLASLPNCLSNLEVLDKLILSGCSRLKDLPDVMNSLKHLKTLLFDGTGA	176
AL4G14820             RLVVLNLKNCKMLACLPNCLGNLKALDKLILSGCSRLKNLPDVRNSLKHLHTLLFDGTGA	176
Araha.9424s0006       RLVVLNLKNCKMLACLPNCLGNLKALDKLILSGCSRLKNLPDVRNSLKHLHTLLFDGTGA	176
Araha.1947s0006       SLVVLNLKNCKMLECVPKCLGELKALDELILSGCSRLKNLSDVRESMKHLQSLLLDGTGA	176
Carubv10025731m       RLVMLNLKNCTMLECLPNCLGKLKFLDELVLSGCSRLKSLPDVRHSLKHLQILLLDGTRA	176
Bostr.8819s0039       RLVVLNLKNCKMLECLPNCLGKLKFLDELVLSGCSRLKSLPVVRHSLKHLQILLLDGTRA	176
Bostr.8819s0034       RLVVLNLKNCKMLECLPNCLGKLKFLDELVLSGCSWLKSLPDVRHSLKHLQILLLDGTRA	176
Carubv10002826m       SLILLNLKDCKKLATLPDCLGRLKSLQELKLSRCSELKIFPEVEEMMKSFRVLLLDGTSI	174
Thhalv10000747m       GLIFLNLKDCKYLATLPDFIWKLRSLQELKLSRCSRLNSFSIDKENMVKLRVLLLDETSI	175
Bostr.8819s0019       RLILLNLKDCKNLETLPDCLGNMKSLQELKLSHCSKLKIFPDVKEIKENLRVLLLDGTSI	176
Brara.B02822          RLNFLNLKDCINLATLPDCLGKLKSLEELKLSRCSKLEVFPDVKEIMESLRVLMLDGTSI	175
AT5G45230             RLIFLNLKDCKNLATLPDCLGELKSLQELKLSRCSKLKIFPDVTAKMESLLVLLLDGTSI	175
AL8G13830             RLILLNLKDCKNLATLPDCLWELKSLQELKLSRCSELKMFPDVKKKVESLRVLLLDGTSI	175
Bol018675             RLIVLNLKDCKMLADVPECLGKLKALQKLVLSGCSKLKTFPISIENMKCLQILLLDRTAI	172
Brara.A00236          RLMVLNLKDCIMLEAVPESLGKLKKLQELVLSGCSKLKTFPIPIENMKRLQILLLDTTAI	175
Brara.H01668          RLIVLNLKDCKMLVELPECLGKLKALQELVLSGCSKLKTFPIRIENMKSLQILLLDGTSI	176
AL7G14890             RLIVLNLKDCKMLRAVPQCLGRLKALQELVLSGCSTLKTFPVPIENMKCLQILLLDGTEI	176
Carubv10004072m       KLIVLNVKDCKMLGAVPECLGKLKALQELVLSGCSKLKTFAVPIEDMKRLQILLLDGTAV	176
Carubv10004064m       KLIVLNVKDCKMLGAVPECLGKLKALQELVLSGCSKLKTFAVPIEDMKRLQILLLDGTAV	176
AT4G36150             KLIVLNLKDCKMLGAVPEFLGKLKALQELVLSGCSKLKTFSVPIETMKCLQILLLDGTAL	176
Bostr.7867s1479       KLIVLNLKDCKMLGAVPECLGKLNALQELVLSGCSKLKTFAIPIETMKCLQILLLDGTAI	176
Bostr.30275s0434      --VKLNMRDCKMLKKLPEEFDKLKVLQELVCSGCSKLSSLPDVMKNMKCLQILLLDGTAI	173
Cagra.3262s0001       --VKLNMQDCKMLKRLPEEFDKLKLLQELVCSGCSKLSSLPDVMKNMKCLQILLLDGTAI	173
Carubv10007584m       --VKLNMQDCKMLKRLPEEFDKLKVLQELVCSGCSKLSSLPDVMENMKCLQILLLDGTAI	173
Brara.K01768          RLVILSMKDCKELVKLPEGFDKMKDLQELVCSGCSKLTSLPDEMNNIKCLQILMLGGTAI	176
Araha.37142s0001      SLVKLNMKDCKRLVKLPEGFDKLKVLQELVCSGCIKLSSLPDVMKNMKCLQILQLDGTAI	176
AT4G19530             SLVKLYMKDCEMLVKLPEEFDKLKVLQELVCSGCKRLSSLPDVMKNMQCLQILLLDGTAI	176
Araha.1947s0003       RLVVLNMKDCKMLEEIPSRVGELKALQELILSDCLNLKIFPEI--NMSSLNILLLDGTAI	174
AT5G45250             RLVVLNMKDCKMLEEIPGRVGELKALQELILSDCLNLKIFPEI--DISFLNILLLDGTAI	174
Thhalv10000750m       RLVVLNMKNCRMLEKIPDRVGELKALQELIFSDCLNLKDFPEII-NMNSLNILLLDGTAI	175
Thhalv10010076m       RLALLNMKGCTKLKEFPDCLDDLKALKELILSDCSKFQSISATGEGIKVLEILRLDATAI	176
Brara.I03490          RLALLNMKGCTKLKEFPDCLDDLKALKELILSDCSKLQQFPANGESIKVLETLRLDATGL	176
AL6G28980             RLVLLNMKGCKKLKTLPDSLGELKALQELILSGCSKLQSFPEVAKNMNRLEILLLDETAI	176
Brara.C00786          RLALFNMKGCKKLKTLPDSIGELKALQELILSDCSKLKSFPKVGANMERLEILLLDGTAI	176
AT5G17880             RLVMLNMKGCKKLKRLPDSLGQLKALEELILSGCSKLNEFPETWGNMSRLEILLLDETAI	176
Thhalv10012555m       RLVLLNMKGCKKLKRLPDCFGELKALEELILSGCSKLKEFPESGGIMSSLEILLLDETAI	176
Thhalv10012486m       RLVLLNMKGCKKLKRLPDCFGELKALEELILSGCSKLKEFPESGGIMSSLEILLLDETAI	176
                                                                                  

Thecc1EG027131t1      -------------------------------------------------------LVDVH	175
AL8G14600             KEIPKIY------------------------------------SLQHLCLSRNDAMVHLQ	109
Edi0_7111             ------------------------------------------------------------	104
AL8G14630             KDIPKIN------------------------------------SLERLSLSRNIAMIHLQ	200
AT5G44870.1_LAZ5      RKIPKIK------------------------------------SLKCLCLSRNIAMVNLQ	200
Tsu_7373              RKIPKIN------------------------------------SLKCLCLSRNIAMVNYK	199
Rub_7323              ------------------------------------------------------------	68
Brara.B02893          DEMPKISCFTGSEGQDSVDIVLPPFGSYP--SEWPRGFDGVS-SLRRLCLSGNDFVS-LQ	232
Bostr.8819s0026       KEMPHISCATISEGQASTDMVVHSFG----LREWPRGVNGVC-SLRRLCLSGNDFVS-LQ	230
Thhalv10000021m       KEMPSMSCFTGSESPASEDTFLQPLGSHCSAREWPCGVREVS-SLRRLCLSGNDFVT-LH	233
Carubv10022536m       KEMPSISCFTESEGPASADMFLQPLGS---MREWPFAVNGVS-SLRRLCLSGNDFVS-LQ	231
AL4G14820             KEMPSISCFTGSEGPASADMFLQTLGS---MTEWPCAVNRVS-SLRHLCLSGNDFVS-LQ	231
Araha.9424s0006       KEMPSISCFTGSEGPASADMFLQPLGS---MTEWPCAVNRVS-SLRRLCLSGNDFVS-LQ	231
Araha.1947s0006       KEMPSVSCFTGSVGPVSADMFLLPIRSYNSMREWLCGVNGVS-LLRRLCLSGNNFVI-LQ	234
Carubv10025731m       NEMPSVSCFTGFEGPASADISLQPFGLYSTMREYACGVNGLS-ALRHLCLSGNDFVT-LQ	234
Bostr.8819s0039       NEMPSISCFTGSEGPASADISLQPSGSYSTVREYACGVNGVS-SLRRLCLSGNDFVT-LQ	234
Bostr.8819s0034       NEMPSISCFTGSEGPASADISLQPFGSYSTVREYACGVKGVS-SL-----LGNDFVT-LQ	229
Carubv10002826m       TKIPDSVNN--------------------------------FAFLRRLCLSRNDAICSIQ	202
Thhalv10000747m       AEIPANITY--------------------------------LSSLRRLCLSRNDTICSIQ	203
Bostr.8819s0019       TEMPSNIID--------------------------------LFFLQRLCLSRNDNICSLQ	204
Brara.B02822          TEMPSSVIY--------------------------------LSSLRRLCLSRNDKISSLK	203
AT5G45230             AELPCSIFH--------------------------------LSSLRRLCLSRNDNIRTLR	203
AL8G13830             AEMPGNIFD--------------------------------FSLLRRLCLSRNDNIRTLR	203
Bol018675             TDMPNILHSSYSSKM-------------EDLRELRVGMNGLSSSLRRLCLSRNDTISSLQ	219
Brara.A00236          TDMPKILQF-NSQ--------------------IKCGMNGLS-SLRHLCLSRNNMITNLQ	213
Brara.H01668          TDMPKILQL-NSSKV-------------EDWPELRRGMNGIS-SLQRLCLSGNDIITNLR	221
AL7G14890             KEIPKILQY-NSSKV-------------EDLRELRRGVKGLS-SLRRLCLSRNGMISNLQ	221
Carubv10004072m       KEMPKILRF-NSSKV-------------EDLRKLRRGMNDLS-PLRRLCLSKNDMISTLQ	221
Carubv10004064m       KEMPKILRF-NSSKV-------------EDLRKLRRGMNDLS-PLRRLCLSKNDMISTLQ	221
AT4G36150             KEMPKLLRF-NSSRV-------------EDLPELRRGINGLS-SLRRLCLSRNNMISNLQ	221
Bostr.7867s1479       KEMPKILRI-NSSNV-------------EDLRELRRGMNGLS-SLRRLCLSRNDMISNLQ	221
Bostr.30275s0434      TEIPHIS------------------------------------SLERLCLSGIDILS-LS	196
Cagra.3262s0001       TKIPHIS------------------------------------SLERLCLSGNDHIS-LS	196
Carubv10007584m       TKIPHIS------------------------------------SLERLCLSGNDHIS-LS	196
Brara.K01768          EKIPMIT------------------------------------SLQRLCLSGNDNINYLP	200
Araha.37142s0001      TKIPQIS------------------------------------SLERLCLSRNEEISCLS	200
AT4G19530             TKIPHIS------------------------------------SLERLCLSRNEKISCLS	200
Araha.1947s0003       EVMPQLH------------------------------------SLQYLCLSRNAKISCLP	198
AT5G45250             EVMPQLP------------------------------------SVQYLCLSRNAKISCLP	198
Thhalv10000750m       AVMPQIP------------------------------------SLQYLCLSRNDKISCLP	199
Thhalv10010076m       TEIPKIS------------------------------------SLQCLCLNKNDQISSLP	200
Brara.I03490          TEIPKIS------------------------------------SLQCLCLSKNDQIISLP	200
AL6G28980             KEMPNIF------------------------------------SLRYLCLSRNEKICRLP	200
Brara.C00786          KELPNIF------------------------------------SLRRICLSKNEKICRLP	200
AT5G17880             KDMPKIL------------------------------------SVRRLCLNKNEKISRLP	200
Thhalv10012555m       EEIPRIF------------------------------------SVRRLCLSRNEKITRLP	200
Thhalv10012486m       EEIPRIF------------------------------------SVRRLCLSRNEKITRLP	200
                                                                                  

Thecc1EG027131t1      PSIAFLPK-LKLLNLRDCKCI-WSLPAKIGMESLETLILSGCTNLQRFPEITKKM-----	228
AL8G14600             GNLSQFYH-LKWLVLKNCENL-RYLPTL--PPNLEFFGAHGCKRLETVANPLSLS-----	160
Edi0_7111             ------------------------------------------------------------	104
AL8G14630             DSLSGFSN-LKCVVMKNCENL-RYLPSL--PRSLEYLNVYGCERLETVENPLVFRGFFN-	255
AT5G44870.1_LAZ5      DNLKDFSN-LKCLVMKNCENL-RYLPSL--PKCLEYLNVYGCERLESVENPLVADRLTLF	256
Tsu_7373              II--RFPNEMSCHEELRESQISSFASKM--S-----------------------------	226
Rub_7323              ------------------------------------------------------------	68
Brara.B02893          SDIGKLYN-LTWLDVKQCKKL-KCVPML--PPRLEYFDAHGCDLLEKVANPLALL-----	283
Bostr.8819s0026       TNIDKLYN-LNWLDVRQCKLL-TSIQML--PPRLQYFDAHGCDSLERVANPLALP-----	281
Thhalv10000021m       PDIGKLYN-LKWLDVKYCQRL-ISVPML--PPRLQYFDAHGCDSLETVANPVALS-----	284
Carubv10022536m       PDIGKLYH-LKWLNVKHCKKL-RSVPML--PPRLQYFDAHGCDSLERVANPVAIS-----	282
AL4G14820             PDIGKLYN-LKWLDVKHCTKL-RSVPML--PPKLQYFDAHGCDSLKRVADPIAFS-----	282
Araha.9424s0006       PDIGKLYN-LKWLDVKHCTKL-RSVPML--PPKLQYFDAHGCDSLKRVADPIAFS-----	282
Araha.1947s0006       PDIGKLYN-LKWLDVKNCKKL-RSVPML--PPRLQYFDAHGCDALETVANPLAFP-----	285
Carubv10025731m       PDIGKLYN-LNWLDVKQCKKL-TFVPTL--PPRLQYFNAHGCDLLERVANPLALP-----	285
Bostr.8819s0039       PDIGKLYN-LNWLDVKQCKKL-IFVPTL--PPRLQYFNAHGCDSLERVANPLALP-----	285
Bostr.8819s0034       PDIGKLYN-LNWLDVHQCKKL-IFVPTL--PPRLQYFNAHGCDSLERVANPLALP-----	280
Carubv10002826m       IDMSQLFH-LKWVEVKYCKNL-KSLTRL--PPNLHCLNAYGCTSLRTVATPLALL-----	253
Thhalv10000747m       FDMDELLH-LKWLELKCCKNL-TSLSRL--PPKLQCLNAHDCTSLRTLESPVTLL-----	254
Bostr.8819s0019       FDMGQMVH-LKWLELKHCKNL-TSLARL--PPNLQCLNAHGCTSLRTVASPLALP-----	255
Brara.B02822          FDMGHMLH-LKWLELKYCTNL-TSLPRL--PPNLQCLNAHGCTSLRTVASPPDLR-----	254
AT5G45230             FDMGHMFH-LKWLELKYCKNL-TSLPIL--PPNLQCLNAHGCTSLRTVASPQTLP-----	254
AL8G13830             FDMGQMFH-LKWLELKWCKNL-TSLPIL--PPNLQCLNAHGCTSLRTVASPQTLP-----	254
Bol018675             IGFGQLYN-LKWLDLEYCKNL-TSIALL--PPNLEMLEAHGCSKLKTVATPMSLL-----	270
Brara.A00236          VNISQLHH-LRLLDVKYCKNL-TSIPLL--PPNLEVLDAHGCEKLKTVATPLALL-----	264
Brara.H01668          IDISLLCH-LKLLDLKFCKNL-TSIPLL--PPNLEILDAHGCGKLKTVATPMAIL-----	272
AL7G14890             IDISQLYH-LKWLDLKYCKNL-TSISLL--PPNLEILDAHGCEKLKTVASPMALP-----	272
Carubv10004072m       VDISQLDH-LKWLDLKYCKNL-TSIPLL--PPNLEILDAHGCDKLKTVASPLALL-----	272
Carubv10004064m       VDISQLDH-LKWLDLKYCKNL-TSIPLL--PPNLEILDAHGCDKLKTVASPLALL-----	272
AT4G36150             IDINQLYH-LKWLDLKYCKNL-TSIPLL--PPNLEILDAHGCEKLKTVASPMALL-----	272
Bostr.7867s1479       IDISKLYH-LKWFDLKFCKNL-ISIPLL--PPNLEVLDAHGCDKLKTVASPMALL-----	272
Bostr.30275s0434      DDMSQLSQ-LKWLDLKYCKNL-SSIPEL--PPNLQCLDAHGCESLKTVANPVVTH-----	247
Cagra.3262s0001       DDMSQLSQ-LKWLDLRYCKNL-LYIPKL--PPNLQCLDAHGCGSLKRVANPVATH-----	247
Carubv10007584m       DDMSQLSQ-LKWLDLRYCKNL-LYIPKL--PPNLQCLDAHGCGSLKRVANPVATH-----	247
Brara.K01768          DNISLLSQ-LKWLDLRYCKNL-VSVPEL--PPNLECLDAHGCKSLKTVANPLTTH-----	251
Araha.37142s0001      NDIRLLSQ-LKCLDLKYCNKL-VSIPEL--PPNLQCLDANGCESLKTVANPLATH-----	251
AT4G19530             NDIRLLSQ-LKWLDLKYCTKL-VSIPEL--PTNLQCLDANGCESLTTVANPLATH-----	251
Araha.1947s0003       DGISRLSQ-LKWLDLKYCTSL-TSVPEF--PPNLQCLDAHGCSSLKTVSKPLARI-----	249
AT5G45250             VGISQLSQ-LKWLDLKYCTSL-TSVPEF--PPNLQCLDAHGCSSLKTVSKPLARI-----	249
Thhalv10000750m       AGIRQLSL-LKWLDLKYCKSL-TSVPEF--PPNLQCLDAHGCSLLKTVSKPLARI-----	250
Thhalv10010076m       ENISQFSQ-LKWLDLKYCKSL-SSIPKL--PPNLQHLDAHGCCSLKTVSNPLACL-----	251
Brara.I03490          DNISQLYQ-LKWLDLKYCKSL-TSIPKL--PPNLQHFDAHGCCSLKTVSNPLACL-----	251
AL6G28980             ENISQFSR-LKWLDMKYCKSL-TYLPKL--PPNLQCLDAHGCSSLKSIVQPLAHV-----	251
Brara.C00786          ENISQFSR-LKWLDMKYCNSV-THIPKL--PPNLQCLDAHGCNSLRTIAQPLAHA-----	251
AT5G17880             DLLNKFSQ-LQWLHLKYCKNL-THVPQL--PPNLQYLNVHGCSSLKTVAKPLVCS-----	251
Thhalv10012555m       ILINQFSR-LQWLDMKYCKNL-THVPEL--PPKLQCLDVRGCSSLKTISKPLVCS-----	251
Thhalv10012486m       ILINQFSR-LQWLDMKYCKNL-THVPEL--PPKLQCLDVRGCSSLKTISKPLVCS-----	251
                                                                                  

Thecc1EG027131t1      ----EL-LQE--LY-----LDGTSIEELPS--------------------	246
AL8G14600             -MMSEQ-IRSSFLFVNCNNLEQDAKESISSYAKW-----KCNRLALEFYD	203
Edi0_7111             --------------------------------------------------	104
AL8G14630             VIQLEK-IRSTFLFTNCNNLFQDAKESISSYAKW-----KCHRLALDCYQ	299
AT5G44870.1_LAZ5      LDRSEE-LRSTFLFTNCHNLFQDAKDSISTYAKW-----KCHRLAVECYE	300
Tsu_7373              --------------------------------------------------	226
Rub_7323              --------------------------------------------------	68
Brara.B02893          -VVEH--AHAIFNFSNCNNLDQEAQDSIISYTR-----------------	313
Bostr.8819s0026       -VLSDK-IHATFNFSNCNKLDQDAKDSIMSYTRR-----K----------	314
Thhalv10000021m       -VLSDP-IHATFNFSNCNKLDQDAKDNIISYTRW-----RSQSV------	321
Carubv10022536m       -VLSDQMIHATFSFSNCNKLDQDAKDSIISYTRW-----RSQ--------	318
AL4G14820             -VLSDQ-IHATFSFTNCNKLDQDAKDSIISYT------------------	312
Araha.9424s0006       -VLSDQ-IHATFSFTNCNKLDQDAKDSIISYT------------------	312
Araha.1947s0006       -VSSEQ-IHAIFNFSNCNKLDQDAKDSIISYTRW-----K----------	318
Carubv10025731m       -VLSGE-NHATFNFSNCYTLDQDAKDSIISYTRW-----R----------	318
Bostr.8819s0039       -VLSEQ-NHASFNFSNCNKLDQDAKDSIISYTRW-----R----------	318
Bostr.8819s0034       -VLSEQ-NHASFNFSNCNKLDQDAKDSIISYTRW-----R----------	313
Carubv10002826m       -MPTDQ-IHSTLIFTNCHELEQASIDSIISYVQN-----KSKLMSIDRY-	295
Thhalv10000747m       -MPTEQ-IHSTFIFTNCHELEQTSKNAIISYFQK-----KSKLMSDDRY-	296
Bostr.8819s0019       -MPTEQ-IHSTFIFSNCQELEQVSKTAILSYIQR-----KSKLMSDDRY-	297
Brara.B02822          -LSTEQ-IHSTFIFTNCHEMEQGSKNDIISYIQK-----KSELMSDDRY-	296
AT5G45230             -TPTEQ-IHSTFIFTNCHELEQVSKNAIISYVQK-----KSKLMSADRY-	296
AL8G13830             -TPTEQ-IHSTFIFTNCHELEQVSKNAIISYVQK-----KSKLMSADRY-	296
Bol018675             -KLMEQ-VHSKFIFTNCNNLEQVAKDSITSYAQR-----KIQLDA-RCYK	312
Brara.A00236          -KLMEQ-VHSKFIFTNCNNLEQVAKNSITVYAQR-----KSQQDAVRCYK	307
Brara.H01668          -KHMEK-VHSKFIFTNCNSLEQAAKNSITTYAQK-----KSQLDALRCYK	315
AL7G14890             -KLMEQ-VRSKFIFTNCNKLEQVAKNSITLYAQR-----KCQLDALRCYK	315
Carubv10004072m       -KLMEK-VHSKFIFTNCNNLEQVAKNSITSYAQR-----KSQQEARRCYE	315
Carubv10004064m       -KLMEK-VHSKFIFTNCNNLEQVAKNSITSYAQR-----KSQQEARRCYE	315
AT4G36150             -KLMEQ-VQSKFIFTNCNNLEQVAKNSITSYAQR-----KSQLDARRCYK	315
Bostr.7867s1479       -KLMEQ-VQSKFIFTNCKNLEQVAKNSITSYAQR-----KSQLYARRCYK	315
Bostr.30275s0434      -LPMEQ-IHSTFIFTNCNKLGRTAKKEITTYAQR-----KCQMLS-----	285
Cagra.3262s0001       -LPMEQ-IHSSLIFTNCDKLGQTAKTEITTYAQR-----KCIMLS-----	285
Carubv10007584m       -LPMEQ-IHSSFIFTNCDKLGRTAKTEITTYAQR-----KC---------	281
Brara.K01768          -PPSEQ-IHSTFIFTNCNKLDRAAKEGIAAYAQR-----KCQLLS-----	289
Araha.37142s0001      -LPTEQ-IHSTFIFTNCDKLDRTAKEVITTYAQR-----KCQMLS-----	289
AT4G19530             -LPTEQ-IHSTFIFTNCDKLDRTAKEGFVPEALFSTCFPGCEVPSWFCH-	298
Araha.1947s0003       -MPTEQ-NHSTFIFTNCENLEQAAKEEITSYAQR-----KCQLLS-----	287
AT5G45250             -MPTEQ-NHSTFIFTNCENLEQAAKEEITSYAQR-----KCQLLS-----	287
Thhalv10000750m       -MPTEQ-NHSSFIFTNCENLEQDAKEEIASYAQR-----KCQLLS-----	288
Thhalv10010076m       -MTTQQ-IYSTFNFTNCNKLERSAKKDISSFAQR-----KCQLLS-----	289
Brara.I03490          -TTTQQ-ICSTFIFTSCNKLEMSAKKDISSFAQR-----KCQLLS-----	289
AL6G28980             -MATEH-IHSTFIFTKCDKLEQAAKEEISSYSQR-----KCQIL------	288
Brara.C00786          -MATES-IHSTFIFTNCNGLEQPAKEEIASFAQR-----KCQLL------	288
AT5G17880             -IPMKH-VNSSFIFTNCNELEQAAKEEIVVYAER-----KCHLLA-----	289
Thhalv10012555m       -VPTEQ-IHSKFIFTDCNELEQAAKEEILVYAKQ-----KCHLLS-----	289
Thhalv10012486m       -VPTEQ-IHSKFIFTDCNELEQAAKEEILVYAKQ-----KCHLLS-----	289
                                                                        

(Thecc1EG027131t1:1.3,(((((((AT4G19530:0.1033,Araha.37142s0001:0.04217)
0.99:0.08349,Brara.K01768:0.1899)0.81:0.04307,((Carubv10007584m:0.0034,
Cagra.3262s0001:0.01198)0.99:0.06446,Bostr.30275s0434:0.05095)0.99:0.0757)
1:0.1716,(Thhalv10000750m:0.07984,(AT5G45250:0.03335,Araha.1947s0003:0.02867)
0.99:0.0642)1:0.1964)0.38:0.02264,((((Thhalv10012486m:0,Thhalv10012555m:0)
1:0.1362,AT5G17880:0.141)1:0.1249,(Brara.C00786:0.1252,AL6G28980:0.07969)
0.98:0.08095)0.97:0.09442,(Brara.I03490:0.08597,Thhalv10010076m:0.06097)1:0.2209)
0.87:0.04507)0.98:0.08734,((((((((Bostr.8819s0034:0.03727,
Bostr.8819s0039:0.01347)0.85:0.01141,Carubv10025731m:0.0602)1:0.07924,
(((Araha.9424s0006:0,AL4G14820:0.00659)0.99:0.04253,Carubv10022536m:0.07111)
0.95:0.03488,Thhalv10000021m:0.1018)0.89:0.03083)0.87:0.01627,
Araha.1947s0006:0.1142)0.97:0.05691,Bostr.8819s0026:0.1707)0.81:0.03285,
Brara.B02893:0.1869)1:0.207,(AL8G14600:0.09634,(AL8G14630:0.1011,
((Tsu_7373:0.1432,AT5G44870.1_LAZ5:0.00057)0.83:0.05038,(Rub_7323:0.02566,
Edi0_7111:0.3691)0.77:0.1907)0.94:0.121)0.99:0.1148)1:0.2737)0.9:0.07119,
((((Brara.A00236:0.1009,Bol018675:0.1407)0.92:0.03114,Brara.H01668:0.1184)
0.89:0.01548,((Bostr.7867s1479:0.04805,AT4G36150:0.04324)0.73:0.01256,
(Carubv10004064m:0,Carubv10004072m:0)1:0.07482)0.96:0.02724)0.89:0.0238,
AL7G14890:0.07479)1:0.2031)0.86:0.04691)0.76:0.1042,(((Brara.B02822:0.1244,
((AL8G13830:0.05285,AT5G45230:0.04529)0.99:0.0815,Thhalv10000747m:0.1814)
0.87:0.03326)0.72:0.01602,Bostr.8819s0019:0.1225)0.74:0.05918,
Carubv10002826m:0.1667)0.81:0.1698):0.00837);
